# Supplementary material for: ﻿Thismiamalayana (Thismiaceae), a new mycoheterotrophic species from Peninsular Malaysia
Source: PhytoKeys. 2024 May 31;242:229–39. doi: 10.3897/phytokeys.242.120967 (PMC11161674; doi:10.3897/phytokeys.242.120967)
Supplement: XML Treatment for Thismia malayana [file phytokeys.242.120967-treatment1.xml]

<!DOCTYPE tp:taxon-treatment
  PUBLIC "-//TaxonX//DTD Taxonomic Treatment Publishing DTD v0 20100105//EN" "tax-treatment-NSO.dtd">
<tp:taxon-treatment xmlns:tp="http://www.plazi.org/taxpub"><tp:treatment-meta><kwd-group><label>Taxon classification</label><kwd>
              <named-content content-type="kingdom">Plantae</named-content>
            </kwd><kwd>
              <named-content content-type="order">Dioscoreales</named-content>
            </kwd><kwd>
              <named-content content-type="family">Thismiaceae</named-content>
            </kwd></kwd-group><mixed-citation publication-type="journal"><person-group><name><surname>Siti-Munirah</surname><given-names>Mat Yunoh</given-names></name><name><surname>Hardy-Adrian</surname><given-names>Chin</given-names></name><name><surname>Mohamad-Shafiq</surname><given-names>Sharipudin</given-names></name><name><surname>Irwan-Syah</surname><given-names>Zainuddin</given-names></name><name><surname>Hamidi</surname><given-names>Abd Halim</given-names></name></person-group><article-title>﻿<italic><tp:taxon-name><tp:taxon-name-part taxon-name-part-type="genus" reg="Thismia">Thismia</tp:taxon-name-part><tp:taxon-name-part taxon-name-part-type="species" reg="malayana">malayana</tp:taxon-name-part></tp:taxon-name></italic> (<tp:taxon-name><tp:taxon-name-part taxon-name-part-type="family">Thismiaceae</tp:taxon-name-part></tp:taxon-name>), a new mycoheterotrophic species from Peninsular Malaysia</article-title><source>PhytoKeys</source><day>31</day><month>05</month><year>2024</year><volume>242</volume><fpage>229</fpage><lpage>239</lpage><pub-id pub-id-type="doi">10.3897/phytokeys.242.120967</pub-id></mixed-citation></tp:treatment-meta><tp:nomenclature><label>﻿</label><tp:taxon-name>
            <object-id xmlns:xlink="http://www.w3.org/1999/xlink" content-type="arpha" xlink:type="simple">103ABA9B-D6C0-5B49-8F1F-7FD4029F2D08</object-id>
            <tp:taxon-name-part taxon-name-part-type="genus" reg="Thismia">Thismia</tp:taxon-name-part>
            <tp:taxon-name-part taxon-name-part-type="species" reg="malayana">malayana</tp:taxon-name-part>
            <object-id xmlns:xlink="http://www.w3.org/1999/xlink" content-type="ipni" xlink:type="simple">urn:lsid:ipni.org:names:77342735-1</object-id>
          </tp:taxon-name><tp:taxon-authority>
            
              Siti
            -Munirah, Hardy-Adrian, Mohamad-Shafiq &amp; Irwan-Syah</tp:taxon-authority><tp:taxon-status xmlns:xlink="http://www.w3.org/1999/xlink" xlink:type="simple">sp. nov.</tp:taxon-status><xref ref-type="fig" rid="F2">Figs 1</xref><xref ref-type="fig" rid="F3">, 2</xref><xref ref-type="fig" rid="F4">, 3</xref></tp:nomenclature><tp:treatment-sec sec-type="diagnosis" id="SECID0EUIAC"><title>Diagnosis.</title><p><italic><tp:taxon-name><tp:taxon-name-part taxon-name-part-type="genus" reg="Thismia">Thismia</tp:taxon-name-part><tp:taxon-name-part taxon-name-part-type="species" reg="malayana">malayana</tp:taxon-name-part></tp:taxon-name></italic> resembles <italic><tp:taxon-name><tp:taxon-name-part taxon-name-part-type="genus" reg="Thismia">T.</tp:taxon-name-part><tp:taxon-name-part taxon-name-part-type="species" reg="chrysops">chrysops</tp:taxon-name-part></tp:taxon-name></italic> but differs by the brown-whitish colour of the floral tube (vs. very dark sepia brown), glabrous surface of the tepal appendages (vs. finely ciliate), presence of transverse bars at inner surface of floral tube (vs. bars absent), supraconnective apex of each stamen with 5 appendages: one pair of club-shaped inwards-pointing, one pair of acute outwards-pointing, and one central appendage (vs. 7 appendages: one pair of club-shaped, one pair of acute and 3 central appendages).</p><fig id="F2" position="float" orientation="portrait"><object-id xmlns:xlink="http://www.w3.org/1999/xlink" content-type="doi" xlink:type="simple">10.3897/phytokeys.242.120967.figure1</object-id><object-id xmlns:xlink="http://www.w3.org/1999/xlink" content-type="arpha" xlink:type="simple">B3C65239-11E5-57B0-863A-66C962205309</object-id><label>Figure 1.</label><caption><p><italic><tp:taxon-name><tp:taxon-name-part taxon-name-part-type="genus" reg="Thismia">Thismia</tp:taxon-name-part><tp:taxon-name-part taxon-name-part-type="species" reg="malayana">malayana</tp:taxon-name-part></tp:taxon-name></italic><bold>A</bold> flowering plant <bold>B</bold> flower, side view <bold>C</bold> flower, view from above <bold>D</bold> flower, longitudinal section <bold>E</bold> three stamens, outer view <bold>F</bold> tepal with terminal appendage, adaxial view <bold>G</bold> ovary, longitudinal section <bold>H</bold> style and stigma <bold>I</bold> involucral bract, adaxial view <bold>J</bold> leaf, adaxial view. All drawn by Mohamad Aidil Noordin from spirit material, <italic>Siti-Munirah FRI 101705</italic> (<bold>A–C</bold>); <italic>FRI 101701</italic> (<bold>D–J</bold>).</p></caption><graphic xmlns:xlink="http://www.w3.org/1999/xlink" xlink:href="phytokeys-242-229_article-120967__-g002.jpg" position="float" orientation="portrait" xlink:type="simple" id="oo_1060388.jpg"><uri content-type="original_file" xlink:type="simple">https://binary.pensoft.net/fig/1060388</uri></graphic></fig></tp:treatment-sec><tp:treatment-sec sec-type="material" id="SECID0EQLAC"><title>Type.</title><p>Malaysia. Peninsular Malaysia: Negeri Sembilan, Kuala Pilah Distr., Gunung Angsi <abbrev xmlns:xlink="http://www.w3.org/1999/xlink" xlink:title="Gunung Angsi Forest Reserve" id="ABBRID0EWLAC" xlink:type="simple">FR</abbrev>, Ulu Bendul <abbrev xmlns:xlink="http://www.w3.org/1999/xlink" xlink:title="Ulu Bendul Recreation Park" id="ABBRID0E1LAC" xlink:type="simple">RP</abbrev>, a trail to Gunung Angsi., elevation ca. 206–208 m a.s.l., 9 February 2023. <italic>Siti-Munirah</italic> FRI 101705 (holotype <abbrev xmlns:xlink="http://www.w3.org/1999/xlink" xlink:title="Kepong Herbarium" id="ABBRID0EFMAC" xlink:type="simple">KEP</abbrev>!, spirit collection, barcode no. SC12021]).</p><fig id="F3" position="float" orientation="portrait"><object-id xmlns:xlink="http://www.w3.org/1999/xlink" content-type="doi" xlink:type="simple">10.3897/phytokeys.242.120967.figure2</object-id><object-id xmlns:xlink="http://www.w3.org/1999/xlink" content-type="arpha" xlink:type="simple">324E94BF-B318-5F6F-BC78-1A1858AE8A21</object-id><label>Figure 2.</label><caption><p><italic><tp:taxon-name><tp:taxon-name-part taxon-name-part-type="genus" reg="Thismia">Thismia</tp:taxon-name-part><tp:taxon-name-part taxon-name-part-type="species" reg="malayana">malayana</tp:taxon-name-part></tp:taxon-name></italic><bold>A</bold> flowering plant <bold>A1</bold> floral tube, inner surface <bold>A2</bold> annulus and stamen filaments, view from inside <bold>B</bold> inflorescence with anthetic flower and several young fruits <bold>B1</bold> style and stigma <bold>B2</bold> annulus, top view <bold>C</bold> flower, side view <bold>D, E</bold> stamens, view from inside and from outside, <bold>E1</bold> stamen supraconnectives: one pair of club-shaped inwards-pointing, one pair of acute outwards-pointing, and one central appendage <bold>F</bold> stamen supraconnectives, apical view <bold>G</bold> stamen tube, view from below <bold>H, H1</bold> fruit after dehiscence, top view, <bold>H2</bold> seeds <bold>I</bold> shoot base with roots. Photos by Siti-Munirah (<bold>A1–I</bold>) and Hardy-Adrian (<bold>A</bold>) from <italic>FRI 101701</italic> (<bold>A</bold>), <italic>FRI 101702</italic> (<bold>F, G, I</bold>), <italic>FRI 101703</italic> (<bold>E1</bold>), <italic>FRI 101705</italic> (<bold>B, B2, H, H1, H2</bold>) &amp; <italic>FRI 101710</italic> (<bold>A1, A2, B1, C, D, E</bold>). Images not to scale (see dimensions in description and Figs <xref ref-type="fig" rid="F2">1</xref>, <xref ref-type="fig" rid="F4">3</xref>).</p></caption><graphic xmlns:xlink="http://www.w3.org/1999/xlink" xlink:href="phytokeys-242-229_article-120967__-g003.jpg" position="float" orientation="portrait" xlink:type="simple" id="oo_1060389.jpg"><uri content-type="original_file" xlink:type="simple">https://binary.pensoft.net/fig/1060389</uri></graphic></fig></tp:treatment-sec><tp:treatment-sec sec-type="description" id="SECID0EJPAC"><title>Description.</title><p>Achlorophyllous herb, up to 10 cm tall, predominantly glabrous. <bold><italic>Roots</italic></bold> vermiform, unbranched, ca. 1 mm in diameter, light brown. <bold><italic>Stem</italic></bold> erect, up to ca. 6 cm long, 0.2 cm in diameter, pale brownish, bearing 1–4 flowers. <bold><italic>Leaves</italic></bold> 2–4, alternate, distant, triangular to narrowly triangular, scale-like, apex acute, margin slightly irregularly serrate (almost entire), 6 mm long, ca. 1 mm wide at base, pale brown. <bold><italic>Involucral bracts</italic></bold> 3, spirally/alternately arranged, similar to leaves but slightly larger, triangular to narrowly triangular, scale-like, apex acute, margin entire, 8 mm long, ca. 1.5–2.5 mm wide at base, pale brown or pale orange. <bold><italic>Pedicel</italic></bold> ca. 2 mm long at anthesis, elongating to ca. 5 cm long after anthesis, pale brown. <bold><italic>Flowers</italic></bold> terminal, asymmetrical, slightly zygomorphic, ca. 13 mm long (including ovary). <bold><italic>Floral tube</italic></bold> urceolate-curved, ca. 7 mm long, ca. 5 mm wide at middle, ca. 4 mm wide at base, sigmoidally bent in lower part; <bold><italic>outer surface</italic></bold> brown to whitish-sepia (whitish proximally &amp; brown distally), with 12 longitudinal ribs orangish proximally &amp; dark brown distally; <bold><italic>inner surface</italic></bold> reticulate, with whitish transverse bars, of similar color as outer surface. <bold><italic>Tepals</italic></bold> 6, free, triangular to ovate, apex acute, up to ca. 2.5 mm long, ca. 1.5–2.6 mm wide at base, dark brown, apically bearing a tentacle-like appendage; appendage narrowing towards apex, each equal in length up to ca. 6 mm long, 0.5 mm wide, whitish towards apex, becoming brownish with age. <bold><italic>Annulus</italic></bold> moderately raised, ring-shaped, ca. 5.4 mm in diameter, with ring width ca. 1.2 mm, orange, becoming bright yellow with age, aperture ca. 3.2 mm in diameter. <bold><italic>Stamens</italic></bold> 6, pendent from annulus; <bold><italic>filaments</italic></bold> free, ca. 1 mm long, curved downwards, yellowish to whitish; anther ca. 0.7 mm long; <bold><italic>connectives and supraconnectives</italic></bold> narrow at base (ca. 1.5 mm wide) and broad at apex (ca. 2 mm wide), with outer side bluish to violet; inner side bluish, violet, whitish to yellowish, flattened at inner surface, laterally connate to form a tube, ca. 4.5 mm long, supraconnective apex with one pair of club-shaped inwards-pointing, ca. 0.8–1 mm long and one pair of acute outwards-pointing ca. 0.3 mm long appendages, and one central appendage ca. 0.5–0.6 mm long; supraconnective bearing a skirt-like lateral appendage at outer side protruding towards inner side of floral tube, bearing trichomes at both sides; lateral appendage not exceeding the tip of the supraconnective appendages, margin lobed with translucent trichomes; <bold><italic>interstaminal glands</italic></bold> inserted on the line of fusion between supraconnectives at the level of attachment of lateral appendages, bluish (concolorous with supraconnectives). <bold><italic>Ovary</italic></bold> inferior, unilocular; <bold><italic>placentas</italic></bold> 3, free, column-like, arising from the bottom of the ovary; ovules numerous. <bold><italic>Style</italic></bold> ca. 0.74 mm long, dark blackish; <bold><italic>stigma</italic></bold> ca. 0.85 mm long, papillose, 3-lobed, with lobes ± rectangular and bifurcate at apex, dark blackish. <bold><italic>Fruit</italic></bold> dehiscent, cup-shaped, 6 mm in height, 6–8 mm in diameter, pale white to creamy. <bold><italic>Seeds</italic></bold> long oval, ca. 0.38–0.41 mm long, ca. 0.15–0.17 mm wide.</p></tp:treatment-sec><tp:treatment-sec sec-type="material" id="SECID0EUBAE"><title>Additional specimens examined.</title><p>Malaysia. Peninsular Malaysia: Negeri Sembilan, Kuala Pilah District, Gunung Angsi <abbrev xmlns:xlink="http://www.w3.org/1999/xlink" xlink:title="Gunung Angsi Forest Reserve" id="ABBRID0E1BAE" xlink:type="simple">FR</abbrev>, Ulu Bendul <abbrev xmlns:xlink="http://www.w3.org/1999/xlink" xlink:title="Ulu Bendul Recreation Park" id="ABBRID0E5BAE" xlink:type="simple">RP</abbrev>, elev. ca. 206–208 m, February 2023, <italic>Siti-Munirah, FRI 101701</italic> (<abbrev xmlns:xlink="http://www.w3.org/1999/xlink" xlink:title="Kepong Herbarium" id="ABBRID0EQCAE" xlink:type="simple">KEP</abbrev>), <italic>FRI 101702</italic> (<abbrev xmlns:xlink="http://www.w3.org/1999/xlink" xlink:title="Kepong Herbarium" id="ABBRID0EWCAE" xlink:type="simple">KEP</abbrev>), <italic>FRI 101703</italic> (<abbrev xmlns:xlink="http://www.w3.org/1999/xlink" xlink:title="Kepong Herbarium" id="ABBRID0E3CAE" xlink:type="simple">KEP</abbrev>), <italic>FRI 101704</italic> (<abbrev xmlns:xlink="http://www.w3.org/1999/xlink" xlink:title="Kepong Herbarium" id="ABBRID0ECDAE" xlink:type="simple">KEP</abbrev>) <italic>FRI 101709</italic> (<abbrev xmlns:xlink="http://www.w3.org/1999/xlink" xlink:title="Kepong Herbarium" id="ABBRID0EIDAE" xlink:type="simple">KEP</abbrev>), <italic>FRI 101710</italic> (<abbrev xmlns:xlink="http://www.w3.org/1999/xlink" xlink:title="Kepong Herbarium" id="ABBRID0EODAE" xlink:type="simple">KEP</abbrev>), <italic>FRI 101711</italic> (<abbrev xmlns:xlink="http://www.w3.org/1999/xlink" xlink:title="Kepong Herbarium" id="ABBRID0EUDAE" xlink:type="simple">KEP</abbrev>); Pahang, Temerloh District, Tengku Hassanal <abbrev xmlns:xlink="http://www.w3.org/1999/xlink" xlink:title="Tengku Hassanal Wildlife Reserve" id="ABBRID0EYDAE" xlink:type="simple">WR</abbrev>, elev. ca. 200 m, 31 December 2020, <italic>Mohamad-Shafiq &amp; Irwan-Syah, FRI 91126</italic> (<abbrev xmlns:xlink="http://www.w3.org/1999/xlink" xlink:title="Kepong Herbarium" id="ABBRID0E5DAE" xlink:type="simple">KEP</abbrev>).</p><fig id="F4" position="float" orientation="portrait"><object-id xmlns:xlink="http://www.w3.org/1999/xlink" content-type="doi" xlink:type="simple">10.3897/phytokeys.242.120967.figure3</object-id><object-id xmlns:xlink="http://www.w3.org/1999/xlink" content-type="arpha" xlink:type="simple">7F8CDE4D-1DD5-501E-90FD-BA32F729BC3B</object-id><label>Figure 3.</label><caption><p><italic><tp:taxon-name><tp:taxon-name-part taxon-name-part-type="genus" reg="Thismia">Thismia</tp:taxon-name-part><tp:taxon-name-part taxon-name-part-type="species" reg="malayana">malayana</tp:taxon-name-part></tp:taxon-name></italic> with scales (the finest grade is 0.5 mm) <bold>A</bold> side view <bold>B</bold> top view <bold>C</bold> the size compared to the 20-sen coin (23.59 mm in diameter). Photos by Hardy-Adrian from uncollected plants.</p></caption><graphic xmlns:xlink="http://www.w3.org/1999/xlink" xlink:href="phytokeys-242-229_article-120967__-g004.jpg" position="float" orientation="portrait" xlink:type="simple" id="oo_1060390.jpg"><uri content-type="original_file" xlink:type="simple">https://binary.pensoft.net/fig/1060390</uri></graphic></fig></tp:treatment-sec><tp:treatment-sec sec-type="distribution" id="SECID0EAFAE"><title>Distribution.</title><p>Endemic to Peninsular Malaysia. Recorded in two localities: one in Gunung Angsi <abbrev xmlns:xlink="http://www.w3.org/1999/xlink" xlink:title="Gunung Angsi Forest Reserve" id="ABBRID0EGFAE" xlink:type="simple">FR</abbrev> in Negeri Sembilan state and another in Tengku Hassanal <abbrev xmlns:xlink="http://www.w3.org/1999/xlink" xlink:title="Tengku Hassanal Wildlife Reserve" id="ABBRID0EKFAE" xlink:type="simple">WR</abbrev> in Pahang state (Fig. <xref ref-type="fig" rid="F5">4</xref>).</p><fig id="F5" position="float" orientation="portrait"><object-id xmlns:xlink="http://www.w3.org/1999/xlink" content-type="doi" xlink:type="simple">10.3897/phytokeys.242.120967.figure4</object-id><object-id xmlns:xlink="http://www.w3.org/1999/xlink" content-type="arpha" xlink:type="simple">9960AE5B-E467-514B-AB38-A75DA8857B73</object-id><label>Figure 4.</label><caption><p>Habitat (in situ) of <italic><tp:taxon-name><tp:taxon-name-part taxon-name-part-type="genus" reg="Thismia">Thismia</tp:taxon-name-part><tp:taxon-name-part taxon-name-part-type="species" reg="malayana">malayana</tp:taxon-name-part></tp:taxon-name></italic> in Ulu Bendul <abbrev xmlns:xlink="http://www.w3.org/1999/xlink" xlink:title="Ulu Bendul Recreation Park" id="ABBRID0EFGAE" xlink:type="simple">RP</abbrev> in Gunung Angsi <abbrev xmlns:xlink="http://www.w3.org/1999/xlink" xlink:title="Gunung Angsi Forest Reserve" id="ABBRID0EJGAE" xlink:type="simple">FR</abbrev> (<bold>A, B</bold>) and the Tengku Hassanal <abbrev xmlns:xlink="http://www.w3.org/1999/xlink" xlink:title="Tengku Hassanal Wildlife Reserve" id="ABBRID0EPGAE" xlink:type="simple">WR</abbrev> (<bold>C–E</bold>) <bold>A</bold><italic><tp:taxon-name><tp:taxon-name-part taxon-name-part-type="genus" reg="Thismia">Thismia</tp:taxon-name-part><tp:taxon-name-part taxon-name-part-type="species" reg="malayana">malayana</tp:taxon-name-part></tp:taxon-name></italic> at its habitat, which is located right next to the main trail to Gunung Angsi <bold>B</bold> Siti-Munirah showing the habitat of <italic><tp:taxon-name><tp:taxon-name-part taxon-name-part-type="genus" reg="Thismia">T.</tp:taxon-name-part><tp:taxon-name-part taxon-name-part-type="species" reg="malayana">malayana</tp:taxon-name-part></tp:taxon-name></italic><bold>C</bold> path to Lata Bujang and Gunung Benom <bold>D</bold> the plants growing on rotten wood <bold>E</bold> Mohamad-Shafiq observed a <italic><tp:taxon-name><tp:taxon-name-part taxon-name-part-type="genus" reg="Thismia">Thismia</tp:taxon-name-part><tp:taxon-name-part taxon-name-part-type="species" reg="malayana">malayana</tp:taxon-name-part></tp:taxon-name></italic> in its habitat. Photos by Siti-Munirah (<bold>A, B</bold>) and Mohamad-Shafiq (<bold>C–E</bold>).</p></caption><graphic xmlns:xlink="http://www.w3.org/1999/xlink" xlink:href="phytokeys-242-229_article-120967__-g005.jpg" position="float" orientation="portrait" xlink:type="simple" id="oo_1060391.jpg"><uri content-type="original_file" xlink:type="simple">https://binary.pensoft.net/fig/1060391</uri></graphic></fig></tp:treatment-sec><tp:treatment-sec sec-type="ecology" id="SECID0EBJAE"><title>Ecology.</title><p>In medium-moist or mesic, shady areas of lowland dipterocarp forests at elevations of 200–450 m a.s.l. Flowering and fruiting usually from December to February but flowering also observed in June. According to the third and fourth author’s observations, <italic><tp:taxon-name><tp:taxon-name-part taxon-name-part-type="genus" reg="Thismia">T.</tp:taxon-name-part><tp:taxon-name-part taxon-name-part-type="species" reg="malayana">malayana</tp:taxon-name-part></tp:taxon-name></italic> was only sighted and observed a few times a year, especially during the rainy season.</p></tp:treatment-sec><tp:treatment-sec sec-type="etymology" id="SECID0ESJAE"><title>Etymology.</title><p>The specific epithet <italic>malayana</italic> is derived from Malaya, a name formerly used for Peninsular Malaysia. The epithet refers to the known region of the species distribution.</p></tp:treatment-sec><tp:treatment-sec sec-type="conservation status" id="SECID0ECKAE"><title>Conservation status.</title><p>According to the IUCN standards (IUCN 2022), we propose to classify the preliminary conservation status of <italic><tp:taxon-name><tp:taxon-name-part taxon-name-part-type="genus" reg="Thismia">Thismia</tp:taxon-name-part><tp:taxon-name-part taxon-name-part-type="species" reg="malayana">malayana</tp:taxon-name-part></tp:taxon-name></italic> as VU (Vulnerable). This particular species has only been found in two locations. One of the sites is located in a protected area (Tengku Hassanal <abbrev xmlns:xlink="http://www.w3.org/1999/xlink" xlink:title="Tengku Hassanal Wildlife Reserve" id="ABBRID0ETKAE" xlink:type="simple">WR</abbrev>), the other in a water catchment forest under the PRF class protection forest (Gunung Angsi <abbrev xmlns:xlink="http://www.w3.org/1999/xlink" xlink:title="Gunung Angsi Forest Reserve" id="ABBRID0EXKAE" xlink:type="simple">FR</abbrev>), which also includes Ulu Bendul <abbrev xmlns:xlink="http://www.w3.org/1999/xlink" xlink:title="Ulu Bendul Recreation Park" id="ABBRID0E2KAE" xlink:type="simple">RP</abbrev>. Both habitats are therefore considered stable. However, the population of this species was detected near a hiking trail at both sites, which exposes this species to the risk of trampling due to its small size. During the survey conducted between 2022 and 2023, only less than 10 individuals were found. However, due to the limited time and area of the survey and also mycoheterotrophic nature of the species which remains hidden in the soil for most of its life, it was not possible to determine the estimated number of mature individuals in the population. Therefore, this species is classified as Vulnerable based on criterion D2.</p></tp:treatment-sec><tp:treatment-sec sec-type="notes" id="SECID0E6KAE"><title>Notes.</title><p>According to the classifications of <xref ref-type="bibr" rid="B5">Jonker (1938)</xref> and <xref ref-type="bibr" rid="B6">Kumar et al. (2017)</xref>, <italic><tp:taxon-name><tp:taxon-name-part taxon-name-part-type="genus" reg="Thismia">T.</tp:taxon-name-part><tp:taxon-name-part taxon-name-part-type="species" reg="malayana">malayana</tp:taxon-name-part></tp:taxon-name></italic> is placed in subgenus <tp:taxon-name><tp:taxon-name-part taxon-name-part-type="genus" reg="Thismia">Thismia</tp:taxon-name-part><tp:taxon-name-part taxon-name-part-type="infraspecific-rank">section</tp:taxon-name-part><tp:taxon-name-part taxon-name-part-type="section" reg="Thismia">Thismia</tp:taxon-name-part><tp:taxon-name-part taxon-name-part-type="infraspecific-rank">subsection</tp:taxon-name-part><tp:taxon-name-part taxon-name-part-type="subsection" reg="Odoardoa">Odoardoa</tp:taxon-name-part></tp:taxon-name> Schltr. (<xref ref-type="bibr" rid="B12">Schlechter 1921</xref>), as it has six free, equal tepals and vermiform roots. Among the <tp:taxon-name><tp:taxon-name-part taxon-name-part-type="genus" reg="Thismia">Thismia</tp:taxon-name-part><tp:taxon-name-part taxon-name-part-type="infraspecific-rank">subsection</tp:taxon-name-part><tp:taxon-name-part taxon-name-part-type="subsection" reg="Odoardoa">Odoardoa</tp:taxon-name-part></tp:taxon-name>, the following species share the curved or bent floral tube characteristic of <italic><tp:taxon-name><tp:taxon-name-part taxon-name-part-type="genus" reg="Thismia">T.</tp:taxon-name-part><tp:taxon-name-part taxon-name-part-type="species" reg="malayana">malayana</tp:taxon-name-part></tp:taxon-name></italic>: <italic><tp:taxon-name><tp:taxon-name-part taxon-name-part-type="genus" reg="Thismia">T.</tp:taxon-name-part><tp:taxon-name-part taxon-name-part-type="species" reg="chrysops">chrysops</tp:taxon-name-part></tp:taxon-name></italic> from Johor (Gunung Ledang, Peninsular Malaysia) (<xref ref-type="bibr" rid="B11">Ridley 1895</xref>), <italic><tp:taxon-name><tp:taxon-name-part taxon-name-part-type="genus" reg="Thismia">T.</tp:taxon-name-part><tp:taxon-name-part taxon-name-part-type="species" reg="cornuta">cornuta</tp:taxon-name-part></tp:taxon-name></italic> from Sarawak (Malaysia) (<xref ref-type="bibr" rid="B3">Hroneš et al. 2018</xref>), <italic><tp:taxon-name><tp:taxon-name-part taxon-name-part-type="genus" reg="Thismia">T.</tp:taxon-name-part><tp:taxon-name-part taxon-name-part-type="species" reg="inconspicua">inconspicua</tp:taxon-name-part></tp:taxon-name></italic> from Brunei (<xref ref-type="bibr" rid="B13">Sochor et al. 2017</xref>) and <italic><tp:taxon-name><tp:taxon-name-part taxon-name-part-type="genus" reg="Thismia">T.</tp:taxon-name-part><tp:taxon-name-part taxon-name-part-type="species" reg="kinabaluensis">kinabaluensis</tp:taxon-name-part></tp:taxon-name></italic> from Sabah (Malaysia) (<xref ref-type="bibr" rid="B9">Nishioka et al. 2018</xref>). A detailed morphological comparison of <italic><tp:taxon-name><tp:taxon-name-part taxon-name-part-type="genus" reg="Thismia">T.</tp:taxon-name-part><tp:taxon-name-part taxon-name-part-type="species" reg="malayana">malayana</tp:taxon-name-part></tp:taxon-name></italic> and these morphologically most similar four species is presented in Table <xref ref-type="table" rid="T1">1</xref>.</p><table-wrap id="T1" position="float" orientation="portrait"><label>Table 1.</label><caption><p>Morphological comparison of <italic><tp:taxon-name><tp:taxon-name-part taxon-name-part-type="genus" reg="Thismia">T.</tp:taxon-name-part><tp:taxon-name-part taxon-name-part-type="species" reg="malayana">malayana</tp:taxon-name-part></tp:taxon-name></italic> with <italic><tp:taxon-name><tp:taxon-name-part taxon-name-part-type="genus" reg="Thismia">T.</tp:taxon-name-part><tp:taxon-name-part taxon-name-part-type="species" reg="chrysops">chrysops</tp:taxon-name-part></tp:taxon-name></italic> (<xref ref-type="bibr" rid="B11">Ridley 1895</xref>), <italic><tp:taxon-name><tp:taxon-name-part taxon-name-part-type="genus" reg="Thismia">T.</tp:taxon-name-part><tp:taxon-name-part taxon-name-part-type="species" reg="cornuta">cornuta</tp:taxon-name-part></tp:taxon-name></italic> (<xref ref-type="bibr" rid="B3">Hroneš et al. 2018</xref>), <italic><tp:taxon-name><tp:taxon-name-part taxon-name-part-type="genus" reg="Thismia">T.</tp:taxon-name-part><tp:taxon-name-part taxon-name-part-type="species" reg="kinabaluensis">kinabaluensis</tp:taxon-name-part></tp:taxon-name></italic> (<xref ref-type="bibr" rid="B9">Nishioka et al. 2018</xref>) and <italic><tp:taxon-name><tp:taxon-name-part taxon-name-part-type="genus" reg="Thismia">T.</tp:taxon-name-part><tp:taxon-name-part taxon-name-part-type="species" reg="inconspicua">inconspicua</tp:taxon-name-part></tp:taxon-name></italic> (<xref ref-type="bibr" rid="B13">Sochor et al. 2017</xref>).</p></caption><table id="TID0EJWAE" rules="all"><tbody><tr><th rowspan="1" colspan="1">Characteristics</th><th rowspan="1" colspan="1">
                    <italic>
                      <tp:taxon-name><tp:taxon-name-part taxon-name-part-type="genus" reg="Thismia">T.</tp:taxon-name-part><tp:taxon-name-part taxon-name-part-type="species" reg="malayana">malayana</tp:taxon-name-part></tp:taxon-name>
                    </italic>
                  </th><th rowspan="1" colspan="1">
                    <italic>
                      <tp:taxon-name><tp:taxon-name-part taxon-name-part-type="genus" reg="Thismia">T.</tp:taxon-name-part><tp:taxon-name-part taxon-name-part-type="species" reg="chrysops">chrysops</tp:taxon-name-part></tp:taxon-name>
                    </italic>
                  </th><th rowspan="1" colspan="1">
                    <italic>
                      <tp:taxon-name><tp:taxon-name-part taxon-name-part-type="genus" reg="Thismia">T.</tp:taxon-name-part><tp:taxon-name-part taxon-name-part-type="species" reg="cornuta">cornuta</tp:taxon-name-part></tp:taxon-name>
                    </italic>
                  </th><th rowspan="1" colspan="1">
                    <italic>
                      <tp:taxon-name><tp:taxon-name-part taxon-name-part-type="genus" reg="Thismia">T.</tp:taxon-name-part><tp:taxon-name-part taxon-name-part-type="species" reg="inconspicua">inconspicua</tp:taxon-name-part></tp:taxon-name>
                    </italic>
                  </th><th rowspan="1" colspan="1">
                    <italic>
                      <tp:taxon-name><tp:taxon-name-part taxon-name-part-type="genus" reg="Thismia">T.</tp:taxon-name-part><tp:taxon-name-part taxon-name-part-type="species" reg="kinabaluensis">kinabaluensis</tp:taxon-name-part></tp:taxon-name>
                    </italic>
                  </th></tr><tr><td rowspan="1" colspan="6">
                    <bold>Floral tube</bold>
                  </td></tr><tr><td rowspan="1" colspan="6">
                    <bold>Outer</bold>
                  </td></tr><tr><td rowspan="1" colspan="1">colour</td><td rowspan="1" colspan="1">brown to whitish-sepia</td><td rowspan="1" colspan="1">very dark sepia brown</td><td rowspan="1" colspan="1">translucent-white</td><td rowspan="1" colspan="1">(light) brownish</td><td rowspan="1" colspan="1">brown or beige</td></tr><tr><td rowspan="1" colspan="6">colour of longitudinal ribs</td></tr><tr><td rowspan="1" colspan="1">upper part</td><td rowspan="1" colspan="1">dark brown in</td><td rowspan="1" colspan="1">rose pink</td><td rowspan="1" colspan="1">pale pinkish</td><td rowspan="1" colspan="1">sepia-brown</td><td rowspan="1" colspan="1">light brown or beige streaks</td></tr><tr><td rowspan="1" colspan="1">lower part</td><td rowspan="1" colspan="1">orangish</td><td rowspan="1" colspan="1">chocolate-brown</td><td rowspan="1" colspan="1">pale pinkish</td><td rowspan="1" colspan="1">both ribs and background gradually darkening toward the apex</td><td rowspan="1" colspan="1">of the same colour as the floral tube</td></tr><tr><td rowspan="1" colspan="6">
                    <bold>Inner</bold>
                  </td></tr><tr><td rowspan="1" colspan="1">transverse bars</td><td rowspan="1" colspan="1">present</td><td rowspan="1" colspan="1">absent</td><td rowspan="1" colspan="1">absent</td><td rowspan="1" colspan="1">absent</td><td rowspan="1" colspan="1">present</td></tr><tr><td rowspan="1" colspan="6">
                    <bold>Annulus</bold>
                  </td></tr><tr><td rowspan="1" colspan="1">colour</td><td rowspan="1" colspan="1">bright yellow</td><td rowspan="1" colspan="1">bright yellow</td><td rowspan="1" colspan="1">pinkish</td><td rowspan="1" colspan="1">sepia-brown on the outer margin, brownish-orange to light orange on the inner margin and grayish in between</td><td rowspan="1" colspan="1">with blue circle on the outer margin, orange to yellow on the inner margin</td></tr><tr><td rowspan="1" colspan="6">
                    <bold>Tepal</bold>
                  </td></tr><tr><td rowspan="1" colspan="1">colour</td><td rowspan="1" colspan="1">dark brown</td><td rowspan="1" colspan="1">bright sienna, brown/ chocolate brown</td><td rowspan="1" colspan="1">white</td><td rowspan="1" colspan="1">sepia-brown</td><td rowspan="1" colspan="1">pale blue</td></tr><tr><td rowspan="1" colspan="6">
                    <bold>Appendages</bold>
                  </td></tr><tr><td rowspan="1" colspan="1">colour</td><td rowspan="1" colspan="1">brown to whitish</td><td rowspan="1" colspan="1">bright sienna brown</td><td rowspan="1" colspan="1">white</td><td rowspan="1" colspan="1">sepia-brown</td><td rowspan="1" colspan="1">pale blue</td></tr><tr><td rowspan="1" colspan="1">surface</td><td rowspan="1" colspan="1">glabrous</td><td rowspan="1" colspan="1">finely ciliate</td><td rowspan="1" colspan="1">glabrous</td><td rowspan="1" colspan="1">glabrous</td><td rowspan="1" colspan="1">glabrous</td></tr><tr><td rowspan="1" colspan="6">
                    <bold>Stamens</bold>
                  </td></tr><tr><td rowspan="1" colspan="1">colour</td><td rowspan="1" colspan="1">bluish, violet, whitish, yellowish</td><td rowspan="1" colspan="1">unknown</td><td rowspan="1" colspan="1">translucent-white</td><td rowspan="1" colspan="1">translucent-white</td><td rowspan="1" colspan="1">translucent-white</td></tr><tr><td rowspan="1" colspan="1">appendages of supraconnectives</td><td rowspan="1" colspan="1">5 (2 club-shaped pointing centripetally, 2 acute pointing centrifugally and 1 central appendage)</td><td rowspan="1" colspan="1">several, (2 club-shaped and few shorter ones)</td><td rowspan="1" colspan="1">2 club-shaped</td><td rowspan="1" colspan="1">4 (2 club and 2 tooth-shaped)</td><td rowspan="1" colspan="1">3 (1 filiform between 2 club-shaped)</td></tr></tbody></table></table-wrap></tp:treatment-sec><ref-list><ref id="B5"><mixed-citation xmlns:xlink="http://www.w3.org/1999/xlink" xlink:type="simple"><person-group><name name-style="western"><surname>Jonker</surname><given-names>FP</given-names></name></person-group> (<year>1938</year>) <article-title>A monograph of the <tp:taxon-name><tp:taxon-name-part taxon-name-part-type="family">Burmanniaceae</tp:taxon-name-part></tp:taxon-name>.</article-title><source>Mededeelingen van het Botanisch Museum en Herbarium van de Rijks Universiteit te Utrecht (Utrecht)</source><volume>51</volume>: <fpage>1</fpage>–<lpage>279</lpage>.</mixed-citation></ref><ref id="B6"><mixed-citation xmlns:xlink="http://www.w3.org/1999/xlink" xlink:type="simple"><person-group><name name-style="western"><surname>Kumar</surname><given-names>P</given-names></name><name name-style="western"><surname>Gale</surname><given-names>SW</given-names></name><name name-style="western"><surname>Li</surname><given-names>J</given-names></name><name name-style="western"><surname>Bouamanivong</surname><given-names>S</given-names></name><name name-style="western"><surname>Fischer</surname><given-names>GA</given-names></name></person-group> (<year>2017</year>) <article-title><italic><tp:taxon-name><tp:taxon-name-part taxon-name-part-type="genus">Thismia</tp:taxon-name-part><tp:taxon-name-part taxon-name-part-type="species">nigricoronata</tp:taxon-name-part></tp:taxon-name></italic>, a new species of <tp:taxon-name><tp:taxon-name-part taxon-name-part-type="family">Burmanniaceae</tp:taxon-name-part></tp:taxon-name> (<tp:taxon-name><tp:taxon-name-part taxon-name-part-type="tribe">Thismieae</tp:taxon-name-part></tp:taxon-name>, <tp:taxon-name><tp:taxon-name-part taxon-name-part-type="order">Dioscoreales</tp:taxon-name-part></tp:taxon-name>) from Vang Vieng, Vientiane Province, Laos and a key to subgeneric classification.</article-title><source>Phytotaxa</source><volume>319</volume>(<issue>3</issue>): <fpage>225</fpage>–<lpage>240</lpage>. <ext-link xlink:href="10.11646/phytotaxa.319.3.2" ext-link-type="doi" xlink:type="simple">https://doi.org/10.11646/phytotaxa.319.3.2</ext-link></mixed-citation></ref><ref id="B12"><mixed-citation xmlns:xlink="http://www.w3.org/1999/xlink" xlink:type="simple"><person-group><name name-style="western"><surname>Schlechter</surname><given-names>FRR</given-names></name></person-group> (<year>1921</year>) <article-title>Die <tp:taxon-name><tp:taxon-name-part taxon-name-part-type="tribe">Thismieae</tp:taxon-name-part></tp:taxon-name>.</article-title><source>Notizblatt des Botanischen Gartens und Museums zu Berlin-Dahlem</source><volume>8</volume>: <fpage>31</fpage>–<lpage>45</lpage>. <ext-link xlink:href="10.2307/3994560" ext-link-type="doi" xlink:type="simple">https://doi.org/10.2307/3994560</ext-link></mixed-citation></ref><ref id="B11"><mixed-citation xmlns:xlink="http://www.w3.org/1999/xlink" xlink:type="simple"><person-group><name name-style="western"><surname>Ridley</surname><given-names>H</given-names></name></person-group> (<year>1895</year>) Two new species of <italic><tp:taxon-name><tp:taxon-name-part taxon-name-part-type="genus">Thismia.</tp:taxon-name-part></tp:taxon-name></italic> Annals of Botany 9(2): 323–326. <ext-link xlink:href="10.1093/oxfordjournals.aob.a090741" ext-link-type="doi" xlink:type="simple">https://doi.org/10.1093/oxfordjournals.aob.a090741</ext-link></mixed-citation></ref><ref id="B3"><mixed-citation xmlns:xlink="http://www.w3.org/1999/xlink" xlink:type="simple"><person-group><name name-style="western"><surname>Hroneš</surname><given-names>M</given-names></name><name name-style="western"><surname>Rejžek</surname><given-names>M</given-names></name><name name-style="western"><surname>Sochor</surname><given-names>M</given-names></name><name name-style="western"><surname>Svátek</surname><given-names>M</given-names></name><name name-style="western"><surname>Kvasnica</surname><given-names>J</given-names></name><name name-style="western"><surname>Egertová</surname><given-names>Z</given-names></name><name name-style="western"><surname>Pereira</surname><given-names>JT</given-names></name><name name-style="western"><surname>Nilus</surname><given-names>R</given-names></name><name name-style="western"><surname>Dančák</surname><given-names>M</given-names></name></person-group> (<year>2018</year>) <article-title>Two new species of <tp:taxon-name><tp:taxon-name-part taxon-name-part-type="genus">Thismia</tp:taxon-name-part><tp:taxon-name-part taxon-name-part-type="infraspecific-rank">subsect.</tp:taxon-name-part><tp:taxon-name-part taxon-name-part-type="subsection">Odoardoa</tp:taxon-name-part></tp:taxon-name> (<tp:taxon-name><tp:taxon-name-part taxon-name-part-type="family">Thismiaceae</tp:taxon-name-part></tp:taxon-name>) from Borneo.</article-title><source>Plant Ecology and Evolution</source><volume>151</volume>(<issue>1</issue>): <fpage>110</fpage>–<lpage>118</lpage>. <ext-link xlink:href="10.5091/plecevo.2018.1387" ext-link-type="doi" xlink:type="simple">https://doi.org/10.5091/plecevo.2018.1387</ext-link></mixed-citation></ref><ref id="B13"><mixed-citation xmlns:xlink="http://www.w3.org/1999/xlink" xlink:type="simple"><person-group><name name-style="western"><surname>Sochor</surname><given-names>M</given-names></name><name name-style="western"><surname>Sukri</surname><given-names>RS</given-names></name><name name-style="western"><surname>Metali</surname><given-names>F</given-names></name><name name-style="western"><surname>Dančák</surname><given-names>M</given-names></name></person-group> (<year>2017</year>) <article-title><italic><tp:taxon-name><tp:taxon-name-part taxon-name-part-type="genus">Thismia</tp:taxon-name-part><tp:taxon-name-part taxon-name-part-type="species">inconspicua</tp:taxon-name-part></tp:taxon-name></italic> (<tp:taxon-name><tp:taxon-name-part taxon-name-part-type="family">Thismiaceae</tp:taxon-name-part></tp:taxon-name>), a new mycoheterotrophic species from Borneo.</article-title><source>Phytotaxa</source><volume>295</volume>(<issue>3</issue>): <fpage>263</fpage>–<lpage>270</lpage>. <ext-link xlink:href="10.11646/phytotaxa.295.3.7" ext-link-type="doi" xlink:type="simple">https://doi.org/10.11646/phytotaxa.295.3.7</ext-link></mixed-citation></ref><ref id="B9"><mixed-citation xmlns:xlink="http://www.w3.org/1999/xlink" xlink:type="simple"><person-group><name name-style="western"><surname>Nishioka</surname><given-names>T</given-names></name><name name-style="western"><surname>Suetsugu</surname><given-names>K</given-names></name><name name-style="western"><surname>Repin</surname><given-names>R</given-names></name><name name-style="western"><surname>Kitayama</surname><given-names>K</given-names></name></person-group> (<year>2018</year>) <article-title><italic><tp:taxon-name><tp:taxon-name-part taxon-name-part-type="genus">Thismia</tp:taxon-name-part><tp:taxon-name-part taxon-name-part-type="species">kinabaluensis</tp:taxon-name-part></tp:taxon-name></italic> (<tp:taxon-name><tp:taxon-name-part taxon-name-part-type="family">Thismiaceae</tp:taxon-name-part></tp:taxon-name>), a new species from Mt. Kinabalu, Sabah, Borneo.</article-title><source>Phytotaxa</source><volume>360</volume>(<issue>2</issue>): <fpage>174</fpage>–<lpage>178</lpage>. <ext-link xlink:href="10.11646/phytotaxa.360.2.10" ext-link-type="doi" xlink:type="simple">https://doi.org/10.11646/phytotaxa.360.2.10</ext-link></mixed-citation></ref></ref-list></tp:taxon-treatment>
